# Supplementary material for: The Fission Yeast RNA-Binding Protein Meu5 Is Involved in Outer Forespore Membrane Breakdown during Spore Formation
Source: J Fungi (Basel). 2020 Nov 13;6(4):284. doi: 10.3390/jof6040284 (PMC7712723; doi:10.3390/jof6040284)
Supplement: Supplementary file 1 [file jof-06-00284-s001.zip]

Archive with 3 entries (3 files):
- FigureS.pdf
- TableS1.pdf
- TableS2.pdf
